# Supplementary material for: Integration of probabilistic regulatory networks into constraint-based models of metabolism with applications to Alzheimer’s disease
Source: BMC Bioinformatics. 2019 Jul 10;20:386. doi: 10.1186/s12859-019-2872-8 (PMC6617954; doi:10.1186/s12859-019-2872-8)
Supplement: Supplementary file 2 — Supplemental table. (XLSX 17 kb) [file 12859_2019_2872_MOESM2_ESM.xlsx]

## Sheet: Sheet1
					Control		AD
	Mapped genes	Formula	Name	Pathway	Basal-9.5	Activated-13	Basal-9.5	Activated-13
R_GLCt1r	SLC2A	M_glc_DASH_D_e <-> M_glc_DASH_D_c	glucose transport (uniport)	Glycolysis	0.292202	0.41149	0.230388	0.255122
R_HEX1	HK1, HK2, HK3	M_atp_c + M_glc_DASH_D_c -> M_adp_c + M_g6p_c + M_h_c	hexokinase (D-glucose:ATP)	Glycolysis	0.292202	0.41149	0.230388	0.255122
R_PGI		M_g6p_c <-> M_f6p_c	glucose-6-phosphate isomerase	Glycolysis	0.27204	0.383097	0.214491	0.237518
R_PFK	PFKL	M_atp_c + M_f6p_c -> M_adp_c + M_fdp_c + M_h_c	phosphofructokinase	Glycolysis	0.285482	0.402026	0.225089	0.249254
R_FBA	ALDOA	M_fdp_c <-> M_dhap_c + M_g3p_c	fructose-bisphosphate aldolase	Glycolysis	0.285482	0.402026	0.225089	0.249254
R_TPI		M_dhap_c <-> M_g3p_c	triose-phosphate isomerase	Glycolysis	0.285482	0.402026	0.225089	0.249254
R_GAPD	GAPDH	M_g3p_c + M_nad_c + M_pi_c <-> M_13dpg_c + M_h_c + M_nadh_c	glyceraldehyde-3-phosphate dehydrogenase	Glycolysis	0.577684	0.813516	0.455476	0.504376
R_PGK	PGK1	M_3pg_c + M_atp_c <-> M_13dpg_c + M_adp_c	phosphoglycerate kinase	Glycolysis	-0.577684	-0.813516	-0.455476	-0.504376
R_PGM		M_2pg_c <-> M_3pg_c	phosphoglycerate mutase	Glycolysis	-0.577684	-0.813516	-0.455476	-0.504376
R_ENO	ENO1, ENO2, ENO3	M_2pg_c <-> M_h2o_c + M_pep_c	enolase	Glycolysis	0.577684	0.813516	0.455476	0.504376
R_PYK		M_adp_c + M_h_c + M_pep_c -> M_atp_c + M_pyr_c	pyruvate kinase	Glycolysis	0.577684	0.813516	0.455476	0.504376
R_PYRt2m		M_h_c + M_pyr_c <-> M_h_m + M_pyr_m	pyruvate mitochondrial transport via proton symport	Glycolysis	0.561444	0.797276	0.439236	0.488136
R_L_LACt2r		M_h_e + M_lac_DASH_L_e <-> M_h_c + M_lac_DASH_L_c	L-lactate reversible transport via proton symport	Anaerobic glycolysis	-0.01288	-0.01288	-0.01288	-0.01288
R_LDH_L	LDHA	M_lac_DASH_L_c + M_nad_c <-> M_h_c + M_nadh_c + M_pyr_c	L-lactate dehydrogenase	Anaerobic glycolysis	-0.01288	-0.01288	-0.01288	-0.01288
R_G6PDH2r		M_g6p_c + M_nadp_c <-> M_6pgl_c + M_h_c + M_nadph_c	glucose 6-phosphate dehydrogenase	Pentose phosphate pathway	0.020162	0.0283928	0.0158967	0.0176034
R_PGL		M_6pgl_c + M_h2o_c -> M_6pgc_c + M_h_c	_6-phosphogluconolactonase	Pentose phosphate pathway	0.020162	0.0283928	0.0158967	0.0176034
R_GND		M_6pgc_c + M_nadp_c -> M_co2_c + M_nadph_c + M_ru5p_DASH_D_c	phosphogluconate dehydrogenase	Pentose phosphate pathway	0.020162	0.0283928	0.0158967	0.0176034
R_RPE		M_ru5p_DASH_D_c <-> M_xu5p_DASH_D_c	ribulose 5-phosphate 3-epimerase	Pentose phosphate pathway	0.0134413	0.0189285	0.0105978	0.0117356
R_RPI		M_r5p_c <-> M_ru5p_DASH_D_c	ribose-5-phosphate isomerase	Pentose phosphate pathway	-0.00672065	-0.00946427	-0.00529892	-0.0058678
R_TKT1		M_r5p_c + M_xu5p_DASH_D_c <-> M_g3p_c + M_s7p_c	transketolase	Pentose phosphate pathway	0.00672065	0.00946427	0.00529892	0.0058678
R_TKT2		M_e4p_c + M_xu5p_DASH_D_c <-> M_f6p_c + M_g3p_c	transketolase	Pentose phosphate pathway	0.00672065	0.00946427	0.00529892	0.0058678
R_TALA		M_g3p_c + M_s7p_c <-> M_e4p_c + M_f6p_c	transaldolase	Pentose phosphate pathway	0.00672065	0.00946427	0.00529892	0.0058678
R_PDHm	PDHA1, PDHA2, PDHB	M_coa_m + M_nad_m + M_pyr_m -> M_accoa_m + M_co2_m + M_nadh_m	pyruvate dehydrogenase	Glycolysis to TCA transition	0.561444	0.797276	0.439236	0.488136
R_CSm		M_accoa_m + M_h2o_m + M_oaa_m -> M_cit_m + M_coa_m + M_h_m	citrate synthase	TCA cycle	0.561444	0.797276	0.439236	0.488136
R_ACONTm		M_cit_m <-> M_icit_m	Aconitate hydratase	TCA cycle	0.37197	0.526406	0.292093	0.325133
R_ICDHxm		M_icit_m + M_nad_m -> M_akg_m + M_co2_m + M_nadh_m	Isocitrate dehydrogenase (NAD+)	TCA cycle	0.37197	0.526406	0.292093	0.325133
R_AKGDm		M_akg_m + M_coa_m + M_nad_m -> M_co2_m + M_nadh_m + M_succoa_m	_2-oxoglutarate dehydrogenase	TCA cycle	0.467939	0.665599	0.365512	0.406497
R_SUCOAS1m		M_coa_m + M_gtp_m + M_succ_m <-> M_gdp_m + M_pi_m + M_succoa_m	Succinate--CoA ligase (GDP-forming)	TCA cycle	-0.467939	-0.665599	-0.365512	-0.406497
R_SUCD1m		M_fad_m + M_succ_m <-> M_fadh2_m + M_fum_m	succinate dehydrogenase	TCA cycle	0.561444	0.797276	0.439236	0.488136
R_FUMm		M_fum_m + M_h2o_m <-> M_mal_DASH_L_m	fumarase, mitochondrial	TCA cycle	0.561444	0.797276	0.439236	0.488136
R_MDHm		M_mal_DASH_L_m + M_nad_m <-> M_h_m + M_nadh_m + M_oaa_m	malate dehydrogenase, mitochondrial	TCA cycle	0.937543	1.33033	0.737294	0.818075
R_ICDHyrm		M_icit_m + M_nadp_m <-> M_akg_m + M_co2_m + M_nadph_m	Isocitrate dehydrogenase (NADP+)	TCA cycle	0	0	0	0
R_ICDHy		M_icit_c + M_nadp_c -> M_akg_c + M_co2_c + M_nadph_c	isocitrate dehydrogenase (NADP)	TCA cycle	0.189473	0.27087	0.147143	0.163003
R_ACONT		M_cit_c <-> M_icit_c	aconitase	TCA cycle	0.189473	0.27087	0.147143	0.163003
R_ME1m		M_mal_DASH_L_m + M_nad_m -> M_co2_m + M_nadh_m + M_pyr_m	malic enzyme (NAD), mitochondrial	Citrate shuttle	0	0	0	0
R_ME2m		M_mal_DASH_L_m + M_nadp_m -> M_co2_m + M_nadph_m + M_pyr_m	malic enzyme (NADP), mitochondrial	Citrate shuttle	0	0	0	0
R_CO2t		M_co2_e <-> M_co2_c	CO2 transporter via diffusion	#	-1.70449	-2.42022	-1.33361	-1.48201
R_CO2tm		M_co2_c <-> M_co2_m	CO2 transport (diffusion), mitochondrial	#	-1.40135	-1.98928	-1.09684	-1.21976
R_ASPTAm		M_akg_m + M_asp_DASH_L_m <-> M_glu_DASH_L_m + M_oaa_m	aspartate transaminase	Malate-Aspartate Shuttle	-0.3761	-0.533059	-0.298057	-0.329939
R_ASPTA		M_akg_c + M_asp_DASH_L_c <-> M_glu_DASH_L_c + M_oaa_c	aspartate transaminase	Malate-Aspartate Shuttle	0.3761	0.533059	0.298057	0.329939
R_MDH		M_mal_DASH_L_c + M_nad_c <-> M_h_c + M_nadh_c + M_oaa_c	malate dehydrogenase	Malate-Aspartate Shuttle	-0.3761	-0.533059	-0.298057	-0.329939
R_ASPGLUm		M_asp_DASH_L_m + M_glu_DASH_L_c + M_h_c <-> M_asp_DASH_L_c + M_glu_DASH_L_m + M_h_m	aspartate-glutamate mitochondrial shuttle	Malate-Aspartate Shuttle	0.3761	0.533059	0.298057	0.329939
R_AKGMALtm		M_akg_m + M_mal_DASH_L_c -> M_akg_c + M_mal_DASH_L_m	alpha-ketoglutarate/malate transporter	Malate-Aspartate Shuttle	0.186626	0.262189	0.150914	0.166936
R_G3PD1		M_glyc3p_c + M_nad_c <-> M_dhap_c + M_h_c + M_nadh_c	glycerol-3-phosphate dehydrogenase (NAD)	Glycerol pathway	-0.188704	-0.267577	-0.144539	-0.161556
R_G3PD2m		M_fad_m + M_glyc3p_c -> M_dhap_c + M_fadh2_m	glycerol-3-phosphate dehydrogenase (FAD), mitochondrial	#	0.188704	0.267577	0.144539	0.161556
R_NDPK1m		M_atp_m + M_gdp_m <-> M_adp_m + M_gtp_m	nucleoside-diphosphate kinase (ATP:GDP), mitochondrial	#	-0.467939	-0.665599	-0.365512	-0.406497
R_GLNS		M_atp_c + M_glu_DASH_L_c + M_nh4_c -> M_adp_c + M_gln_DASH_L_c + M_h_c + M_pi_c	glutamine synthetase	Glutamine metabolism	0	0	0	0
R_GLNtm		M_gln_DASH_L_c -> M_gln_DASH_L_m	L-glutamine transport via electroneutral transporter	Glutamine metabolism	0	0	0	0
R_GLUNm		M_gln_DASH_L_m + M_h2o_m -> M_glu_DASH_L_m + M_nh4_m	glutaminase (mitochondrial)	Glutamine metabolism	0	0	0	0
R_GLUDym		M_glu_DASH_L_m + M_h2o_m + M_nadp_m <-> M_akg_m + M_h_m + M_nadph_m + M_nh4_m	glutamate dehydrogenase (NADP), mitochondrial	Glutamine metabolism	0	0	0	0
R_GLUt2m		M_glu_DASH_L_c + M_h_c <-> M_glu_DASH_L_m + M_h_m	L-glutamate reversible transport via proton symport, mitochondrial	Glutamate metabolism	-0.0935047	-0.131677	-0.073724	-0.0816389
R_GLUDC		M_glu_DASH_L_c + M_h_c -> M_4abut_c + M_co2_c	Glutamate Decarboxylase	Glutamate metabolism	0.0935047	0.131677	0.073724	0.0816389
R_4ABUTtm		M_4abut_c <-> M_4abut_m	_4-aminobutanoate mitochondrial transport via diffusion	GABA shunt	0.0935047	0.131677	0.073724	0.0816389
R_ABTArm		M_4abut_m + M_akg_m <-> M_glu_DASH_L_m + M_sucsal_m	_4-aminobutyrate transaminase, reversible (mitochondrial)	GABA shunt	0.0935047	0.131677	0.073724	0.0816389
R_SSALxm		M_h2o_m + M_nad_m + M_sucsal_m -> M_h_m + M_nadh_m + M_succ_m	succinate-semialdehyde dehydrogenase (NAD) reversible (mitochondrial)	GABA shunt	0.0935047	0.131677	0.073724	0.0816389
R_ALATA_L		M_akg_c + M_ala_DASH_L_c <-> M_glu_DASH_L_c + M_pyr_c	L-alanine transaminase	Glutamate metabolism	0	0	0	0
R_ALAt2r		M_ala_DASH_L_e + M_h_e <-> M_ala_DASH_L_c + M_h_c	L-alanine reversible transport via proton symport	Glutamate metabolism	0	0	0	0
R_H2Ot		M_h2o_e <-> M_h2o_c	H2O transport via diffusion	#	-9.49304	-13.4641	-7.43828	-8.26496
R_H2Otm		M_h2o_c <-> M_h2o_m	H2O transport, mitochondrial	#	-8.93551	-12.679	-6.9987	-7.77818
R_ATPtm		M_adp_c + M_atp_m -> M_adp_m + M_atp_c	ADP/ATP transporter, mitochondrial	Oxidative phosphorylation	7.50095	10.645	5.87461	6.5288
R_PIt2m		M_h_c + M_pi_c <-> M_h_m + M_pi_m	phosphate transporter, mitochondrial	Oxidative phosphorylation	7.50095	10.645	5.87461	6.5288
R_O2t		M_o2_e <-> M_o2_c	o2 transport (diffusion)	Oxidative phosphorylation	1.59127	2.25807	1.24582	1.38459
R_O2tm		M_o2_c <-> M_o2_m	O2 transport (diffusion)	Oxidative phosphorylation	1.59127	2.25807	1.24582	1.38459
R_NADH2_u10m		M_h_m + M_nadh_m + M_q10_m -> M_h_c + M_nad_m + M_q10h2_m	NADH dehydrogenase, mitochondrial	Oxidative phosphorylation	2.4324	3.45129	1.90786	2.11948
R_CYOR_u10m		M_ficytC_m + M_h_m + M_q10h2_m -> M_focytC_m + M_h_c + M_q10_m	ubiquinol-6 cytochrome c reductase, Complex III	Oxidative phosphorylation	3.18255	4.51614	2.49164	2.76917
R_CYOOm3		M_focytC_m + M_h_m + M_o2_m -> M_ficytC_m + M_h_c + M_h2o_m + M_o2s_m	cytochrome c oxidase, mitochondrial Complex IV	Oxidative phosphorylation	1.59127	2.25807	1.24582	1.38459
R_ATPS4m		M_adp_m + M_h_c + M_pi_m -> M_atp_m + M_h_m + M_h2o_m	ATP synthase (four protons for one ATP)	Oxidative phosphorylation	7.03301	9.97936	5.5091	6.12231
R_ETF		M_etfox_m + M_fadh2_m -> M_etfrd_m + M_fad_m	electron transfer flavoprotein	Oxidative phosphorylation	0.750148	1.06485	0.583775	0.649692
R_ETFQO		M_etfrd_m + M_q10_m -> M_etfox_m + M_q10h2_m	Electron transfer flavoprotein-ubiquinone oxidoreductase	Oxidative phosphorylation	0.750148	1.06485	0.583775	0.649692
R_CITtam		M_cit_c + M_mal_DASH_L_m <-> M_cit_m + M_mal_DASH_L_c	citrate transport, mitochondrial	Oxidative phosphorylation	-0.189473	-0.27087	-0.147143	-0.163003
R_PYRt2r		M_h_e + M_pyr_e <-> M_h_c + M_pyr_c	pyruvate reversible transport via proton symport	#	-0.00336	-0.00336	-0.00336	-0.00336
